# Supplementary material for: Ultrafast Preparation of Nonequilibrium FeNi Spinels by Magnetic Induction Heating for Unprecedented Oxygen Evolution Electrocatalysis
Source: Research (Wash D C). 2022 Jun 1;2022:9756983. doi: 10.34133/2022/9756983 (PMC9185434; doi:10.34133/2022/9756983)
Supplement: Supplementary Materials — Additional computational details. Figure S1: crystal structure of FeNi oxide spinel, where blue, pink, and red indicate Fe, Ni, and O atoms, respectively. Figure S2: HAADF-STEM images of FeNi oxide spinel in FeNiO-250-4 along the [112] zone axis. Figure S3: HAADF-STEM images of FeNi oxide spinel in FeNiO-250-4 along the [100] zone axis. Figure S4: HAADF-STEM images of FeNi oxide spinel in FeNiO-250-4 along the [103] zone axis. Figure S5: TEM and electron diffraction studies. Figure S6: EDS-based elemental mapping analysis. Figure S7: EDS-based elemental mapping analysis. Figure S8: XRD patterns of the sample series. Figure S9: XPS spectrum of the Cl 2p electrons of FeNiO-250-4. Figure S10: high-resolution XPS spectra of the Ni 2p electrons of (a) FeNiONC-250-4 and (b) FeNiO-250-16. Figure S11: high-resolution XPS spectra of the Fe 2p electrons of (a) FeNiONC-250-4 and (b) FeNiO-250-16. Figure S12: high-resolution XPS scans of the O 1 s electrons of (a) FeNiONC-250-4 and (b) FeNiO-250-16. Figure S13: EXAFS fitting results. Figure S14: LSV curves of FeNiO-250-4 in 1 M KOH at different levels of iR compensation. Figure S15: CV curves at difference scan rates for (a) FeNiO-250-4, (b) FeNiONC-250-4, and (c) FeNiO-250-16. (d) The variation of the double-layer charging current with potential scan rate. Figure S16: (a) LSV curves normalized to ECSA and (b) TOF curves of FeNiO-250-4, FeNiONC-250-4, and FeNiO-250-16. Figure S17: optimization of OER performance of FeNiO samples. Figure S18: high-resolution XPS spectra of the (a) Ni 2p, (b) Fe 2p, (c) Cl 2p, (d) C 1 s, and (e) O 1 s electrons of FeNiO-250-4 after stability test. Figure S19: SEM image and the corresponding EDS-based elemental mapping analysis of FeNiO-250-4 after stability test. Figure S20: PDOS of the Fe1 atom. Figure S21: additional materials prepared by MIHRQ. Table S1: elemental contents of the sample series based on EDS measurements. Table S2: fitting results of the EXAFS data of FeNiO-250-4. Table S3: fitt [file 9756983.f1.zip]

Archive with 4 entries (4 files):
- movie S1.mp4
- movie S2.mp4
- movie S3.mp4
- SI-Research rev.pdf
